# Supplementary material for: A cyclic adenosine monophosphate response element-binding protein inhibitor enhances the antibacterial activity of polymyxin B by inhibiting the ATP hydrolyzation activity of CrrB
Source: Front Pharmacol. 2022 Sep 6;13:949869. doi: 10.3389/fphar.2022.949869 (PMC9485624; doi:10.3389/fphar.2022.949869)
Supplement: Supplementary file 1 [file DataSheet1.ZIP]

Archive with 1 entries (1 files):
- supplementary material-1.docx
